# Supplementary material for: Combined Impact of Excess Zinc and Cadmium on Elemental Uptake, Leaf Anatomy and Pigments, Antioxidant Capacity, and Function of Photosynthetic Apparatus in Clary Sage (Salvia sclarea L.)
Source: Plants (Basel). 2022 Sep 15;11(18):2407. doi: 10.3390/plants11182407 (PMC9500708; doi:10.3390/plants11182407)
Supplement: Supplementary file 1 [file plants-11-02407-s001.zip]

Archive with 1 entries (1 files):
- plants-1819179-supplementary.pdf
